# Supplementary material for: Preventive effect of bentonite against pyoderma via direct binding capability of staphylococci
Source: PLoS One. 2026 Jan 23;21(1):e0341148. doi: 10.1371/journal.pone.0341148 (PMC12829778; doi:10.1371/journal.pone.0341148)
Supplement: S1 File — (XLSX) [file pone.0341148.s001.xlsx]

## Sheet: Fig 1C
Untreated	0%	1%	10%	20%
561500000	2100000	306000	58000	14000
705000000	24000000	300000	60000	30000
460000000	13850000	100000	100000	100000
525000000	10000000	314000	52000	18000
726500000	5000000	230000	30000	0
1505000000	1800000	0	0	0
	4000000
	5000000

## Sheet: Fig 1D
Untreated	0%	1%	10%	20%
561500000	2100000	132000	8000	59000
705000000	24000000	80000	0	20000
460000000	13850000	600000	7000	100000
525000000	10000000	136000	10000	70000
726500000	5000000	170000		60000
1505000000	1800000	500000		0
	4000000
	5000000

## Sheet: Fig 1E
Untreated	0%	1%	10%	20%
561500000	2100000	132000	8000	59000
705000000	24000000	80000	0	20000
460000000	13850000	600000	7000	100000
525000000	10000000	136000	10000	70000
726500000	5000000	170000		60000
1505000000	1800000	500000		0
	4000000
	5000000

## Sheet: Fig 1F
Untreated	0%	1%	10%	20%
1360000000	62700000	240000	180000	40000
1800000000	60000000	400000	100000	600000
3000000000	50000000	220000	1000000	60000
1640000000	49000000	100000	130000	200000
1200000000	10000000	21000	100000	46000
1000000000	23300000	10000	0	210000
1580000000	33000000	100000	9000	20000
1500000000	70000000	16000	10000	220000
1000000000	25200000	10000	200000
1810000000	38000000	200000	10000
1400000000	10000000		40000
4000000000			0

## Sheet: Fig 2B
Untreated	0%	10%
100	48.636	95.4029
100	45.0091	93.8121
100	52.7082	94.5757
100	33.556	93.9394
100	46.2817	93.2395
100	52.39	93.3667
100	61.4253	93.1122
100	64.9885	97.439

## Sheet: Fig 2C
Untreated	0%	10%
0	48.636	0.1
0.1	45.0091	0.4
0	52.7082	0.4
0	33.556	0.2
0	46.2817	0
0	52.39	0
0	61.4253	0
0	64.9885	0

## Sheet: Fig 2D
Untreated	0%	10%
12.5	893	5.3
18.6	1500.3	6.9
14.2	1389	6.9
12.7	1615	5.3
11.3	1715.2	5.1
9	1732.4	4.2
9.4	975.6	4.1
6.6	619.8	4.7

## Sheet: Fig 2E
Untreated	0%	10%
39.9	46.3	24.7
59.5	81.9	47.9
71.9	117.8	50.9
72.1	101.2	30.8
59.4	118.1	37.8
51	97.5	54
63.8	105.3	38.7

## Sheet: Fig 2F
Untreated	0%	10%
100	83.6697	97.8541
100	78.8698	98.6879
100	76.9894	99.478
100	78.599	98.4979
100	79.9682	98.4445
100	84.9006	97.4426
100	83.0003	98.3348
100	75.0592	98.658
	75.5683
	78.0068
	69.9579
	73.7333

## Sheet: Fig 2G
Untreated	0%	10%
0	142.6	0.8
0	162.8	1
0	157.6	0
0	151.3	0.2
0	148.4	0
0	167.8	1.4
0	164.1	1.6

[truncated: 8 more sheets: Fig 2H, Fig 2I, Fig 3C, Fig 3D, Fig 3F, Fig 4B, Fig 4D, Fig 4E]
